# Supplementary material for: Genetic Epidemiology and Resistance Investigations of Clinical Yeasts in Alexandria, Egypt
Source: Pathogens. 2025 May 15;14(5):486. doi: 10.3390/pathogens14050486 (PMC12114656; doi:10.3390/pathogens14050486)
Supplement: Supplementary file 1 [file pathogens-14-00486-s001.zip]

Archive with 1 entries (1 files):
- pathogens-3606172-supplementary.pdf
